# Supplementary material for: Amphiphilic Copolymer-Lipid Chimeric Nanosystems as DNA Vectors
Source: Polymers (Basel). 2022 Nov 13;14(22):4901. doi: 10.3390/polym14224901 (PMC9699196; doi:10.3390/polym14224901)
Supplement: Supplementary file 1 [file polymers-14-04901-s001.zip]

Archive with 1 entries (1 files):
- polymers-1999840-supplementary.pdf
